# Supplementary material for: A Novel Simian Adenovirus Associating with Human Adeno-virus Species G Isolated from Long-Tailed Macaque Feces
Source: Viruses. 2023 Jun 14;15(6):1371. doi: 10.3390/v15061371 (PMC10303043; doi:10.3390/v15061371)
Supplement: Supplementary file 1 [file viruses-15-01371-s001.zip › Table S4.xls]

## Sheet: adeno.3s
Table S4. Result of recombination analysis analyzed by 3SEQ v1.7 software.
P_ACCNUM	Q_ACCNUM	C_ACCNUM	m	n	k	p	HS?	log(p)	DS(p)	DS(p)	min_rec_length	breakpoints
KM591903.1-2010-Rhesus_adenovirus_53	KM591902.1-2010-Rhesus_adenovirus_52	Query_64407_AdV-RBR-6-3	2190	553	173	0	1	-96.1634	0	1.44e-94	1158	17697-17699 & 19101-19130	17697-17699 & 19132-19148
KP329562.1-1958-Simian_adenovirus_11	Query_64407_AdV-RBR-6-3	KM591902.1-2010-Rhesus_adenovirus_52	2047	832	199	0	1	-82.0316	0	1.95e-80	2449	17169-17177 & 19950-19961	17169-17177 & 19993-19994
Query_64407_AdV-RBR-6-3	MF198449.1-2010-Rhesus_adenovirus_55	KM591903.1-2010-Rhesus_adenovirus_53	2230	562	163	0	1	-89.8528	0	2.95e-88	3984	23497-23523 & 28525-28570
KP329562.1-1958-Simian_adenovirus_11	Query_64407_AdV-RBR-6-3	MF198461.1-2010-Rhesus_adenovirus_67	2260	636	152	0	1	-77.9879	0	2.16e-76	686	29631-29634 & 31249-31251	29586-29627 & 31249-31251	29631-29634 & 31253-31278	29586-29627 & 31253-31278
KM591902.1-2010-Rhesus_adenovirus_52	Query_64407_AdV-RBR-6-3	MF198449.1-2010-Rhesus_adenovirus_55	1992	768	187	0	1	-80.1724	0	1.41e-78	2292	26178-26184 & 31253-31278	26138-26161 & 31253-31278
												Hexon
P = parent 1												L4-E3
Q = parent 2												Fiber2
C = recombinant												CR1alpha-fiber2
